# Supplementary material for: Treatment of Complex Cutaneous Leishmaniasis with Liposomal Amphotericin B
Source: Pathogens. 2021 Sep 28;10(10):1253. doi: 10.3390/pathogens10101253 (PMC8537943; doi:10.3390/pathogens10101253)
Supplement: Supplementary file 1 [file pathogens-10-01253-s001.zip]

Archive with 1 entries (1 files):
- pathogens-1350467-supplementary.pdf
